# Supplementary material for: Advanced paternal age directly impacts mouse embryonic placental imprinting
Source: PLoS One. 2020 Mar 6;15(3):e0229904. doi: 10.1371/journal.pone.0229904 (PMC7059926; doi:10.1371/journal.pone.0229904)
Supplement: S1 Table — A) Primer and PCR parameters for targeted bisulfite sequencing. B) Primer and PCR parameters for targeted qRT-PCR. (XLSX) [file pone.0229904.s002.xlsx]

## Sheet: Sheet1
SUPPLEMENTARY S1a TABLE: Primer and PCR parameters for targeted bisulfite sequencing
GENE	CHROMOSOME	FORWARD PRIMER	REVERSE PRIMER	LENGTH (BP)	# of CpGs
Kcnq1or1	Chr7	GGTTAGAAGTAGAGGTGATT	CAAAACCACCCCTACTTCTAT	206	20
PCR Parameters:
94°C for 10 min, 55 cycles of (94°C for 15 sec, 56°C for 20 sec, 72°C for 20 sec), 72°C for 10 min.
SUPPLEMENTARY S1b TABLE: Primer and PCR parameters for targeted qRT-PCR
GENE	CHROMOSOME	FORWARD PRIMER	REVERSE PRIMER	LENGTH (BP)
Kcnq1ot1	Chr7	CACCCCAACCTGCTATTGCTA	CTGGGGAGAATGTACCAGCC	239
Kcnq1	Chr7	GCTGAGAAAGATGCGGTGAAC	CATCTGCGTAGCTGCCAAAC	58
Cdkn1c	Chr7	CCACGGTTTTGTGGAAATCTG	CGTACTCCTTGCACATGGTACAG	71
Slc22a18	Chr7	CCTCTGCTTTGGCATTGGAA	ATCCCGTATGCGGTGTTAAGG	69
Nap1l4	Chr7	TTCACTGTCCTCCCACTTACGA	CTCCCTCCACTTGGTGTCACA	71
Mest	Chr6	CGGAAGCCCTGAGATAGTTGTG	CCTAAGAAATCAAGGGCGATCAC	120
Copg2	Chr6	AAGAGGTGGGAGATGCCTTTG	ACCTCTCACATGGCTGCATACC	117
Klf14	Chr6	ACCGAAGGAGGCAGATTACG	ACGACTTGTAGTAGGCCTTGTTG	81
Airn	Chr17	GGGAAGTGGACCTGTTTAGAAG	CTGCCGATTTCCTGATAACAC	68
Igf2r	Chr17	GGCACCACTCCTTCATGATC	TTGGCCGATTCAAGCAA	61
Slc22a2	Chr17	CACACAACCCAACCTCACTTACC	TGGACACATCAGTGCAACAAAC	89
Slc22a3	Chr17	AACTGCCTCTGATCATCTTTGG	CGTTTCAGGCAAAAGCATCAC	71
H19	Chr7	ATGGTGCTACCCAGCTCATGTC	GTGGTTCTGATTGCAGCATCTTC	95
Igf2	Chr7	CCTACATAACGGGAGCAGTGATC	CATTGTGGTAGCCGGTGTTG	85
Ins2	Chr7	AGAAGCGTGGCATTGTAGATCAG	TGGTGGGTCTAGTTGCAGTAGTTC	82
Dlk1	Chr12	CTAACCCATGCGAGAACGA	AGCGGCAACGGAAGTCA	60
Meg3	Chr12	GAGTGGACTAAGCACGAAGCA	CACTTGTACGAGCATCCATCTC	173
Rtl1	Chr12	GCAAGTCGCCCGTTCTCTA	TGACCCAGTGATGTCTGTTTCC	71
Dio3	Chr12	ATCCAGAGTGGCACCATCATG	CGCAACTCAGACACCTGGTAAC	68
PCR Parameters:
95°c for 10 min, 40 cycles of (95°C for 15 sec, 60°C for 1 min),
followed by 95°C for 15 sec, 60°C for 1 min, 95°C for 15 sec, 60°C for 15 sec
